# Supplementary material for: Exhaustive Analysis of a Genotype Space Comprising 1015 Central Carbon Metabolisms Reveals an Organization Conducive to Metabolic Innovation
Source: PLoS Comput Biol. 2015 Aug 7;11(8):e1004329. doi: 10.1371/journal.pcbi.1004329 (PMC4529314; doi:10.1371/journal.pcbi.1004329)
Supplement: S9 Table — (XLSX) [file pcbi.1004329.s037.xlsx]

## Sheet: Reactions
Reaction abbreviation	Enzyme name	Reaction equation	Biochemical Pathway
ICL	Isocitrate lyase	icit --> glx + succ	Anaplerotic reactions
MALS	malate synthase	accoa + glx + h2o --> coa + h + mal-L	Anaplerotic reactions
ME1	malic enzyme (NAD)	mal-L + nad --> co2 + nadh + pyr	Anaplerotic reactions
ME2	malic enzyme (NADP)	mal-L + nadp --> co2 + nadph + pyr	Anaplerotic reactions
PPC	phosphoenolpyruvate carboxylase	co2 + h2o + pep --> h + oaa + pi	Anaplerotic reactions
PPCK	phosphoenolpyruvate carboxykinase	atp + oaa --> adp + co2 + pep	Anaplerotic reactions
ACONT	aconitase	cit <==> icit	Citric Acid Cycle
AKGDH	2-Oxogluterate dehydrogenase	akg + coa + nad --> co2 + nadh + succoa	Citric Acid Cycle
CS	citrate synthase	accoa + h2o + oaa --> cit + coa + h	Citric Acid Cycle
FUM	fumarase	fum + h2o <==> mal-L	Citric Acid Cycle
ICDHyr	isocitrate dehydrogenase (NADP)	icit + nadp <==> akg + co2 + nadph	Citric Acid Cycle
MDH	malate dehydrogenase	mal-L + nad <==> h + nadh + oaa	Citric Acid Cycle
SUCOAS	succinyl-CoA synthetase (ADP-forming)	atp + coa + succ <==> adp + pi + succoa	Citric Acid Cycle
GLNS	glutamine synthetase	atp + glu-L + nh4 --> adp + gln-L + h + pi	Glutamate Metabolism
GLUDy	glutamate dehydrogenase (NADP)	glu-L + h2o + nadp <==> akg + h + nadph + nh4	Glutamate Metabolism
GLUN	glutaminase	gln-L + h2o --> glu-L + nh4	Glutamate Metabolism
GLUSy	glutamate synthase (NADPH)	akg + gln-L + h + nadph --> (2) glu-L + nadp	Glutamate Metabolism
ENO	enolase	2pg <==> h2o + pep	Glycolysis/Gluconeogenesis
FBAl	fructose-bisphosphate aldolase	fdp <==> dhap + g3p	Glycolysis/Gluconeogenesis
FBP	fructose-bisphosphatase	fdp + h2o --> f6p + pi	Glycolysis/Gluconeogenesis
GAPD	glyceraldehyde-3-phosphate dehydrogenase	g3p + nad + pi <==> 13dpg + h + nadh	Glycolysis/Gluconeogenesis
PDH	pyruvate dehydrogenase	coa + nad + pyr --> accoa + co2 + nadh	Glycolysis/Gluconeogenesis
PFK	phosphofructokinase	atp + f6p --> adp + fdp + h	Glycolysis/Gluconeogenesis
PGI	glucose-6-phosphate isomerase	g6p <==> f6p	Glycolysis/Gluconeogenesis
PGK	phosphoglycerate kinase	3pg + atp <==> 13dpg + adp	Glycolysis/Gluconeogenesis
PGL	6-phosphogluconolactonase	6pgl + h2o --> 6pgc + h	Glycolysis/Gluconeogenesis
PGM	phosphoglycerate mutase	2pg <==> 3pg	Glycolysis/Gluconeogenesis
PPS	phosphoenolpyruvate synthase	atp + h2o + pyr --> amp + (2) h + pep + pi	Glycolysis/Gluconeogenesis
PYK	pyruvate kinase	adp + h + pep --> atp + pyr	Glycolysis/Gluconeogenesis
TPI	triose-phosphate isomerase	dhap <==> g3p	Glycolysis/Gluconeogenesis
ADK1	adenylate kinase	amp + atp <==> (2) adp	Oxidative Phosphorylation
ATPM	ATP maintenance requirement	atp + h2o --> adp + h + pi	Oxidative Phosphorylation
ATPS4r	ATP synthase (four protons for one ATP)	adp + (4) h[e] + pi <==> atp + (3) h + h2o	Oxidative Phosphorylation
CYTBD	cytochrome oxidase bd (ubiquinol-8: 2 protons)	(2) h + (0.5) o2 + q8h2 --> (2) h[e] + h2o + q8	Oxidative Phosphorylation
FRD7	fumarate reductase	fum + q8h2 --> q8 + succ	Oxidative Phosphorylation
NADH16	NADH dehydrogenase (ubiquinone-8 & 3 protons)	(4) h + nadh + q8 --> (3) h[e] + nad + q8h2	Oxidative Phosphorylation
NADTRHD	NAD transhydrogenase	nad + nadph --> nadh + nadp	Oxidative Phosphorylation
SUCDi	succinate dehydrogenase (irreversible)	q8 + succ --> fum + q8h2	Oxidative Phosphorylation
THD2	NAD(P) transhydrogenase	(2) h[e] + nadh + nadp --> (2) h + nad + nadph	Oxidative Phosphorylation
G6PDH	glucose 6-phosphate dehydrogenase	g6p + nadp <==> 6pgl + h + nadph	Pentose Phosphate Pathway
GND	phosphogluconate dehydrogenase	6pgc + nadp --> co2 + nadph + ru5p-D	Pentose Phosphate Pathway
RPE	ribulose 5-phosphate 3-epimerase	ru5p-D <==> xu5p-D	Pentose Phosphate Pathway
RPI	ribose-5-phosphate isomerase	r5p <==> ru5p-D	Pentose Phosphate Pathway
TAL	transaldolase	g3p + s7p <==> e4p + f6p	Pentose Phosphate Pathway
TKT1	transketolase	r5p + xu5p-D <==> g3p + s7p	Pentose Phosphate Pathway
TKT2	transketolase	e4p + xu5p-D <==> f6p + g3p	Pentose Phosphate Pathway
ACALD	acetaldehyde dehydrogenase (acetylating)	acald + coa + nad <==> accoa + h + nadh	Pyruvate Metabolism
ACKr	acetate kinase	ac + atp <==> actp + adp	Pyruvate Metabolism
LDH_D	D-lactate dehydrogenase	lac-D + nad <==> h + nadh + pyr	Pyruvate Metabolism
PFL	pyruvate formate lyase	coa + pyr --> accoa + for	Pyruvate Metabolism
PTAr	phosphotransacetylase	accoa + pi <==> actp + coa	Pyruvate Metabolism
ACALDt	acetaldehyde reversible transport	acald[e] <==> acald	Transport Reaction
ACt2r	acetate reversible transport via proton symport	ac[e] + h[e] <==> ac + h	Transport Reaction
AKGt2r	2-oxoglutarate reversible transport via symport	akg[e] + h[e] <==> akg + h	Transport Reaction
CO2t	CO2 transporter via diffusion	co2[e] <==> co2	Transport Reaction
D_LACt2	D-lactate transport via proton symport	h[e] + lac-D[e] <==> h + lac-D	Transport Reaction
FORt2	formate transport via proton symport (uptake only)	for[e] + h[e] --> for + h	Transport Reaction
FORti	formate transport via diffusion	for --> for[e]	Transport Reaction
FRUpts2	Fructose transport via PEP:Pyr PTS (f6p generating)	fru[e] + pep --> f6p + pyr	Transport Reaction
FUMt2_2	Fumarate transport via proton symport (2 H)	fum[e] + (2) h[e] --> fum + (2) h	Transport Reaction
GLCpts	D-glucose transport via PEP:Pyr PTS	glc-D[e] + pep --> g6p + pyr	Transport Reaction
GLNabc	L-glutamine transport via ABC system	atp + gln-L[e] + h2o --> adp + gln-L + h + pi	Transport Reaction
GLUt2r	L-glutamate transport via proton symport, reversible (periplasm)	glu-L[e] + h[e] <==> glu-L + h	Transport Reaction
H2Ot	H2O transport via diffusion	h2o[e] <==> h2o	Transport Reaction
MALt2_2	Malate transport via proton symport (2 H)	(2) h[e] + mal-L[e] --> (2) h + mal-L	Transport Reaction
NH4t	ammonia reversible transport	nh4[e] <==> nh4	Transport Reaction
O2t	o2 transport via diffusion	o2[e] <==> o2	Transport Reaction
PIt2r	phosphate reversible transport via proton symport	h[e] + pi[e] <==> h + pi	Transport Reaction
PYRt2r	pyruvate reversible transport via proton symport	h[e] + pyr[e] <==> h + pyr	Transport Reaction
SUCCt2_2	succinate transport via proton symport (2 H)	(2) h[e] + succ[e] --> (2) h + succ	Transport Reaction
SUCCt3	succinate transport out via proton antiport	h[e] + succ --> h + succ[e]	Transport Reaction
Biomass	Biomass Objective Function with GAM (growth-associate maintainence)	(1.496) 3pg + (3.7478) accoa + (59.8100) atp + (0.3610) e4p + (0.0709) f6p + (0.1290) g3p + (0.2050) g6p + (0.2557) gln-L + (4.9414) glu-L + (59.8100) h2o + (3.5470) nad + (13.0279) nadph + (1.7867) oaa + (0.5191) pep + (2.8328) pyr + (0.8977) r5p --> (59.8100) adp + (4.1182) akg + (3.7478) coa + (59.8100) h + (3.5470) nadh + (13.0279) nadp + (59.8100) pi	Biomass objective function
Note - [e] suffix denotes extracellular location of the metabolite
Note - Rows in red correspond to environment-general superessential reactions

## Sheet: Metabolites
Abbreviation	Metabolite full name
13dpg	3-Phospho-D-glyceroyl phosphate
2pg	D-Glycerate 2-phosphate
3pg	3-Phospho-D-glycerate
6pgc	6-Phospho-D-gluconate
6pgl	6-phospho-D-glucono-1,5-lactone
ac	Acetate
ac[e]	Acetate (extracellular)
acald	Acetaldehyde
acald[e]	Acetaldehyde (extracellular)
accoa	Acetyl-CoA
actp	Acetyl phosphate
adp	ADP
akg	2-Oxoglutarate
akg[e]	2-Oxoglutarate (extracellular)
amp	AMP
atp	ATP
cit	Citrate
co2	CO2
co2[e]	CO2 (extracellular)
coa	Coenzyme A
dhap	Dihydroxyacetone phosphate
e4p	D-Erythrose 4-phosphate
f6p	D-Fructose 6-phosphate
fdp	D-Fructose 1,6-bisphosphate
for	Formate
for[e]	Formate (extracellular)
fru[e]	D-Fructose (extracellular)
fum	Fumarate
fum[e]	Fumarate (extracellular)
g3p	Glyceraldehyde 3-phosphate
g6p	D-Glucose 6-phosphate
glc-D[e]	D-Glucose (extracellular)
gln-L	L-Glutamine
gln-L[e]	L-Glutamine (extracellular)
glu-L	L-Glutamate
glu-L[e]	L-Glutamate (extracellular)
glu-L[e]	L-Glutamate (extracellular)
glx	Glyoxylate
h	H+
h[e]	H+ (extracellular)
h2o	H2O
h2o[e]	H2O (extracellular)
icit	Isocitrate
lac-D	D-Lactate
lac-D[e]	D-Lactate (extracellular)
mal-L	L-Malate
mal-L[e]	L-Malate (extracellular)
nad	Nicotinamide adenine dinucleotide
nadh	Nicotinamide adenine dinucleotide - reduced
nadp	Nicotinamide adenine dinucleotide phosphate
nadph	Nicotinamide adenine dinucleotide phosphate
nh4	Ammonium
nh4[e]	Ammonium (extracellular)
o2	O2
o2[e]	O2 (extracellular)
oaa	Oxaloacetate
pep	Phosphoenolpyruvate
pi	Phosphate
pi[e]	Phosphate (extracellular)
pyr	Pyruvate
pyr[e]	Pyruvate (extracellular)
q8	Ubiquinone-8
q8h2	Ubiquinol-8
r5p	alpha-D-Ribose 5-phosphate
ru5p-D	D-Ribulose 5-phosphate
s7p	Sedoheptulose 7-phosphate
succ	Succinate
succ[e]	Succinate (extracellular)
succoa	Succinyl-CoA
xu5p-D	D-Xylulose 5-phosphate
Note - Rows in red correspond to biomass precursors in the Cuniverse
